# Supplementary material for: Exploring the distribution of grey and white matter brain volumes in extremely preterm children, using magnetic resonance imaging at term age and at 10 years of age
Source: PLoS One. 2021 Nov 5;16(11):e0259717. doi: 10.1371/journal.pone.0259717 (PMC8570467; doi:10.1371/journal.pone.0259717)
Supplement: S1 File — (XLSX) [file pone.0259717.s008.xlsx]

## Sheet: Blad1
Controls_10_GM	Controls_10_WM	Controls_10_CSF	Controls_10_CPAR	Sex_10_controls	Controls_10_ICV	EPT_10_GM	EPT_10_WM	EPT_10_CSF	EPT_10_CPAR	EPT_10_ICV	Sex_EPT_10	EPT_10_WM_Tr	EPT_longitudinal_GM	EPT_longitudinal_WM	EPT_longitudinal_CSF	EPT_longitudinal_CPAR	EPT_longitudinal_ICV	EPT_term_GM	EPT_term_WM	EPT_term_CSF	EPT_term_ICV	EPT_term_CPAR	Sex_EPT_termage	Controls_term_GM	Controls_term_WM	Controls_term_CSF	Controls_term_ICV	Sex_EPT_controls	Controls_term_CPAR	Longitudinal_term_GM	Longitudinal_term_WM	Longitudinal_term_CSF	Longitudinal_term_ICV	Longitudinal_term_CPAR
833.47	492.48	210.6	1325.95	1	1536.54	762.15	433.22	229.43	1195.37	1424.8	0	6.07	762.15	433.22	229.43	1195.37	1424.8	204.33	145.69	91.1	441.12	350.02	0	182.82	131.667	81.46	395.95	1	314.49	204.33	145.69	91.1	441.12	350.02
819.53	504.57	213.16	1324.1	1	1537.26	802.19	428.83	199.45	1231.02	1430.47	1	6.06	793.72	474.62	217.3	1268.34	1485.64	254.72	200.47	86.66	541.85	455.19	0	219.08	156.765	63.57	439.41	1	375.84	254.72	200.47	86.66	541.85	455.19
749.18	446.38	205.94	1195.56	0	1401.5	748.23	459.09	187.94	1207.32	1395.26	0	6.13	763.46	427.59	201.89	1191.04	1392.93	152.51	116.08	77.57	346.16	268.59	1	207.76	150.93	89.77	448.46	0	358.69	152.51	116.08	77.57	346.16	268.59
779.09	481.59	193.4	1260.68	1	1454.08	793.72	474.62	217.3	1268.34	1485.64	1	6.16	779.66	481.17	194.32	1260.83	1455.16	201.17	150.58	80.76	432.51	351.75	0	191.47	138.354	82.87	412.7	0	329.83	201.17	150.58	80.76	432.51	351.75
849.7	515.45	215.97	1365.15	0	1581.12	788.14	469.41	254.26	1257.54	1511.8	1	6.15	789.08	511.52	201.45	1300.6	1502.05	209.73	149.24	85.33	444.3	358.97	1	212.53	153.941	67.83	434.3	1	366.47	209.73	149.24	85.33	444.3	358.97
761.08	442.22	187.75	1203.3	1	1391.05	771.46	480.91	194.67	1252.38	1447.05	0	6.18	800.57	501.59	195.95	1302.16	1498.12	160.37	118.98	90.45	369.8	279.35	1	203.63	148.863	84.96	437.46	0	352.49	160.37	118.98	90.45	369.8	279.35
745.51	443.16	193.68	1188.67	1	1382.35	714.12	445.81	193.56	1159.92	1353.49	0	6.1	689.69	411.46	201.54	1101.15	1302.69	224.39	163.26	84.97	472.62	387.65	1	205.5	145.691	91.1	442.29	1	351.19	224.39	163.26	84.97	472.62	387.65
793.27	477.08	218.09	1270.34	0	1488.44	763.46	427.59	201.89	1191.04	1392.93	1	6.06	742.53	434.95	190.8	1177.48	1368.28	195.4	141.96	78.97	416.33	337.36	0	193.66	141.967	84.28	419.9	0	335.63	195.4	141.96	78.97	416.33	337.36
733.79	464.02	187.2	1197.81	1	1385.01	708.24	440.44	179.83	1148.68	1328.51	1	6.09	821.08	489.41	215.1	1310.49	1525.59	205.23	150.338	83.13	438.69	355.56	0	217.31	159.578	69.54	446.42	1	376.89	205.23	150.338	83.13	438.69	355.56
781.59	478.09	195.45	1259.68	0	1455.13	750.74	453.78	201.76	1204.53	1406.28	0	6.12	822.04	488.4	215.5	1310.43	1525.94	220.2	159.33	77.75	457.28	379.53	1	216.69	156.664	67.83	441.18	1	373.35	220.2	159.33	77.75	457.28	379.53
627.4	385.02	169.11	1012.41	1	1181.53	779.66	481.17	194.32	1260.83	1455.16	0	6.18	892.76	566.44	255.35	1459.2	1714.55	171.46	126.47	94.14	392.07	297.93	1	212.68	153.384	87.46	453.52	1	366.06	171.46	126.47	94.14	392.07	297.93
718.62	425.34	188.45	1143.96	0	1332.41	789.08	511.52	201.45	1300.6	1502.05	0	6.24	826.97	479.53	224.72	1306.5	1531.22	175.86	134.48	82.93	393.27	310.34	1	227.91	165.213	68.55	461.67	0	393.13	175.86	134.48	82.93	393.27	310.34
857.58	538.68	248.06	1396.26	1	1644.32	800.57	501.59	195.95	1302.16	1498.12	1	6.22	737.4	426.49	186.16	1163.89	1350.06	234.96	172.22	70.26	477.44	407.18	0	193.79	142.484	82.3	418.57	1	336.27	234.96	172.22	70.26	477.44	407.18
845.38	514.19	211.06	1359.56	1	1570.62	689.69	411.46	201.54	1101.15	1302.69	1	6.02	671.27	380.41	193.93	1051.68	1245.6	206.69	153.885	76.97	437.55	360.58	0	194.47	139.344	81.64	415.46	0	333.81	206.69	153.885	76.97	437.55	360.58
667.22	424.65	183.24	1091.87	0	1275.11	787.26	469.32	195.66	1256.58	1452.23	1	6.15	663.92	401.68	168.44	1065.6	1234.04	202.06	151.66	83.79	437.51	353.72	0	226.74	166.096	99.13	491.96	0	392.84	202.06	151.66	83.79	437.51	353.72
799.04	500.75	201.96	1299.79	0	1501.74	742.53	434.95	190.8	1177.48	1368.28	0	6.08	711.63	422.43	176.46	1134.06	1310.52	232.32	177.381	81.47	491.17	409.7	0							232.32	177.381	81.47	491.17	409.7
930.74	606.76	235.08	1537.51	0	1772.59	821.08	489.41	215.1	1310.49	1525.59	0	6.19	747.71	426.14	203.47	1173.85	1377.32	191.74	144.71	97.83	434.28	336.45	1							191.74	144.71	97.83	434.28	336.45
787.54	484.12	214.63	1271.66	0	1486.3	822.04	488.4	215.5	1310.43	1525.94	1	6.19	779.83	442.8	199.79	1222.63	1422.42	199.08	145.25	87.56	431.89	344.33	1							199.08	145.25	87.56	431.89	344.33
703.29	407.35	179.63	1110.64	0	1290.27	892.76	566.44	255.35	1459.2	1714.55	1	6.34	655.14	402.4	175.19	1057.54	1232.74	227.63	162.8	91.82	482.25	390.43	0							227.63	162.8	91.82	482.25	390.43
751.63	466.83	202.06	1218.46	1	1420.52	826.97	479.53	224.72	1306.5	1531.22	1	6.17	660.13	415.21	168.81	1075.34	1244.15	207.18	151.04	85.43	443.65	358.22	1							207.18	151.04	85.43	443.65	358.22
896.9	539.14	216.95	1436.04	1	1652.98	785.49	468.06	196.48	1253.55	1450.03	1	6.15	671.54	416.89	171.29	1088.42	1259.71	203.41	150.41	87.06	440.88	353.82	1							203.41	150.41	87.06	440.88	353.82
771.45	474.3	202.24	1245.75	1	1447.99	737.4	426.49	186.16	1163.89	1350.06	1	6.06	697.31	422.47	194.54	1119.78	1314.32	251.94	190.7	77.07	519.71	442.64	0							251.94	190.7	77.07	519.71	442.64
771.64	470.13	197.86	1241.77	0	1439.62	778.21	457.24	195.53	1235.45	1430.98	1	6.13	700.81	413.38	181.46	1114.19	1295.65	214.64	155.7	87.51	457.85	370.34	1							214.64	155.7	87.51	457.85	370.34
787.77	479.49	198.71	1267.25	0	1465.96	887.7	561.94	231.99	1449.65	1681.63	0	6.33	759.26	484.85	197.25	1244.11	1441.36	197.12	152.058	69.87	419.05	349.18	1							197.12	152.058	69.87	419.05	349.18
711.7	438.37	192.65	1150.07	1	1342.71	762.36	467.69	187.8	1230.04	1417.85	0	6.15	707.68	432.83	185.67	1140.51	1326.18	235.66	168.03	88.71	492.4	403.69	0							235.66	168.03	88.71	492.4	403.69
788.85	461.52	196.36	1250.37	0	1446.72	685.27	422.44	179.42	1107.71	1287.13	1	6.05	765.79	468.7	191.71	1234.49	1426.2	207.19	151.92	91.63	450.74	359.11	0							207.19	151.92	91.63	450.74	359.11
807.3	490.5	338.36	1297.81	0	1636.16	747.51	438.78	184.3	1186.29	1370.59	1	6.08	716.73	420.87	199.06	1137.6	1336.66	223.1	161.935	100.04	485.07	385.03	1							223.1	161.935	100.04	485.07	385.03
769.21	473.06	192.65	1242.27	0	1434.91	642.89	378.77	168.16	1021.66	1189.82	1	5.94						186.86	142.053	93.93	422.85	328.92	1
755.92	475.76	204.73	1231.68	1	1436.41	671.27	380.41	193.93	1051.68	1245.6	0	5.94						173.98	131.664	91.76	397.41	305.65	0
725.13	474.84	199.2	1199.98	0	1399.18	786.01	479.22	206.11	1265.23	1471.35	0	6.17						178.74	130.121	71.8	380.66	308.86	0
760.29	464.47	193.54	1224.76	0	1418.3	761.15	454.5	200.73	1215.65	1416.38	0	6.12						227.99	165.83	99.03	492.85	393.82	1
647.51	400.79	173.03	1048.3	0	1221.33	663.92	401.68	168.44	1065.6	1234.04	0	6						189.24	140.583	76.09	405.92	329.83	0
741.81	479.04	200.15	1220.85	0	1421	775.72	432.12	190.21	1207.84	1398.04	0	6.07						177.41	128.77	73.85	380.03	306.18	0
741.61	446.96	193.6	1188.57	1	1382.17	586.15	363.36	152.13	949.515	1101.64	1	5.9						168.77	122.414	93.01	384.19	291.18	1
719.09	445.42	190.22	1164.51	1	1354.73	732.82	432.15	185.18	1164.97	1350.16	1	6.07						175.78	127.68	65.27	368.73	303.46	0
793.46	503.53	208.9	1296.99	1	1505.89	711.63	422.43	176.46	1134.06	1310.52	0	6.05						185.92	136.399	81.14	403.46	322.32	0
729.05	449.76	195.81	1178.81	1	1374.62	765.25	441.16	203.72	1206.41	1410.13	1	6.09						174.83	131.218	95.72	401.77	306.05	1
875.66	497.87	228.55	1373.53	1	1602.08	747.71	426.14	203.47	1173.85	1377.32	1	6.05						166.97	123.777	115.51	406.25	290.74	0
						779.83	442.8	199.79	1222.63	1422.42	0	6.09						208.48	150.996	89.31	448.78	359.47	0
						655.14	402.4	175.19	1057.54	1232.74	1	6						201.58	145.797	83.5	430.88	347.38	1
						660.13	415.21	168.81	1075.34	1244.15	1	6.03						181.68	132.287	81.4	395.37	313.97	0
						671.54	416.89	171.29	1088.42	1259.71	1	6.03						219.36	166.482	73.38	459.23	385.85	0
						697.31	422.47	194.54	1119.78	1314.32	0	6.05						185.33	135.738	98.86	419.93	321.07	1
						700.81	413.38	181.46	1114.19	1295.65	0	6.02						196.11	144.438	97.51	438.06	340.55	0
						759.26	484.85	197.25	1244.11	1441.36	0	6.18						203.64	151.816	85.29	440.75	355.46	0
						707.68	432.83	185.67	1140.51	1326.18	1	6.07
						765.79	468.7	191.71	1234.49	1426.2	1	6.15
						838.23	491.79	212.51	1330.02	1542.52	0	6.2
						708.43	425.02	186.94	1133.44	1320.38	0	6.05
						716.73	420.87	199.06	1137.6	1336.66	1	6.04
						718.82	413.3	184.79	1132.12	1316.91	1	6.02
